# Supplementary material for: A Rapid Review Exploring the Role of Yoga in Healing Psychological Trauma
Source: Int J Environ Res Public Health. 2022 Dec 3;19(23):16180. doi: 10.3390/ijerph192316180 (PMC9741324; doi:10.3390/ijerph192316180)
Supplement: Supplementary file 1 [file ijerph-19-16180-s001.zip]

Archive with 1 entries (1 files):
- ijerph-2045177-supplementary.pdf
